# Supplementary material for: Compound Yeast Culture Reshapes Gut Microbiota and Functional Pathways to Enhance Antioxidant Capacity and Immune Homeostasis in Suckling Calves
Source: Microorganisms. 2026 Apr 29;14(5):995. doi: 10.3390/microorganisms14050995 (PMC13209826; doi:10.3390/microorganisms14050995)
Supplement: Supplementary file 1 [file microorganisms-14-00995-s001.zip]

Archive with 2 entries (2 files):
- Additional file S1.xlsx
- Additional file S2.xlsx
