# Supplementary material for: Compound Yeast Culture Reshapes Gut Microbiota and Functional Pathways to Enhance Antioxidant Capacity and Immune Homeostasis in Suckling Calves
Source: Microorganisms. 2026 Apr 29;14(5):995. doi: 10.3390/microorganisms14050995 (PMC13209826; doi:10.3390/microorganisms14050995)
Supplement: Supplementary file 1 [file microorganisms-14-00995-s001.zip › Additional file S1.xlsx]

## Sheet: CON30_vs_DIA30
ID	Description	ReporterScore(CON30_vs_DIA30)	Significance	KO_number	up_number	down_number
ko02060	Phosphotransferase system (PTS)	7.7112	yes	67	52	15
ko02040	Flagellar assembly	-5.06537	yes	47	5	42
ko00052	Galactose metabolism	4.76717	yes	53	35	18
ko04260	Cardiac muscle contraction	4.52101	yes	4	4	0
ko00680	Methane metabolism	-3.87117	yes	143	35	108
ko05171	Coronavirus disease - COVID-19	-3.84586	yes	33	1	32
ko03010	Ribosome	-3.64221	yes	87	8	79
ko00640	Propanoate metabolism	3.60189	yes	74	40	34
ko00061	Fatty acid biosynthesis	3.51699	yes	26	15	11
ko02010	ABC transporters	3.40468	yes	376	166	210
ko01212	Fatty acid metabolism	3.15649	yes	40	21	19
ko00450	Selenocompound metabolism	3.05217	yes	24	15	9
ko00440	Phosphonate and phosphinate metabolism	2.95979	yes	18	14	4
ko04723	Retrograde endocannabinoid signaling	2.93417	yes	4	4	0
ko03258	Virion - Bacteriophage lambda	2.90677	yes	21	18	3
ko05130	Pathogenic Escherichia coli infection	2.87307	yes	27	20	7
ko04810	Regulation of actin cytoskeleton	2.86959	yes	6	4	2
ko04122	Sulfur relay system	2.86477	yes	23	15	8
ko05150	Staphylococcus aureus infection	2.80537	yes	14	9	5
ko00785	Lipoic acid metabolism	-2.77207	yes	21	2	19
ko00010	Glycolysis / Gluconeogenesis	2.74026	yes	79	40	39
ko00564	Glycerophospholipid metabolism	-2.60114	yes	57	19	38
ko00571	Lipoarabinomannan (LAM) biosynthesis	-2.57976	yes	8	1	7
ko00900	Terpenoid backbone biosynthesis	-2.54817	yes	37	7	30
ko00540	Lipopolysaccharide biosynthesis	-2.5459	yes	56	14	42
ko04714	Thermogenesis	2.53378	yes	13	9	4
ko00333	Prodigiosin biosynthesis	2.50045	yes	8	6	2
ko00500	Starch and sucrose metabolism	2.48266	yes	81	42	39
ko05031	Amphetamine addiction	2.4043	yes	4	4	0
ko04361	Axon regeneration	2.39025	yes	5	4	1
ko00780	Biotin metabolism	2.33119	yes	17	12	5
ko00970	Aminoacyl-tRNA biosynthesis	-2.26529	yes	38	8	30
ko05200	Pathways in cancer	-2.22947	yes	13	3	10
ko04728	Dopaminergic synapse	2.21232	yes	7	6	1
ko00290	Valine, leucine and isoleucine biosynthesis	2.19937	yes	15	11	4
ko01240	Biosynthesis of cofactors	-2.15974	yes	270	85	185
ko00565	Ether lipid metabolism	-2.15795	yes	11	2	9
ko01230	Biosynthesis of amino acids	2.13376	yes	182	85	97
ko04750	Inflammatory mediator regulation of TRP channels	2.09529	yes	4	3	1
ko00601	Glycosphingolipid biosynthesis - lacto and neolacto series	-2.08068	yes	5	1	4
ko05208	Chemical carcinogenesis - reactive oxygen species	2.06784	yes	17	8	9
ko04261	Adrenergic signaling in cardiomyocytes	2.05758	yes	4	3	1
ko05410	Hypertrophic cardiomyopathy	2.04912	yes	3	2	1
ko04921	Oxytocin signaling pathway	2.04358	yes	8	4	4
ko04146	Peroxisome	-2.0233	yes	24	5	19
ko04720	Long-term potentiation	2.01902	yes	3	2	1
ko05415	Diabetic cardiomyopathy	2.00769	yes	18	7	11
ko04071	Sphingolipid signaling pathway	-1.98075	yes	5	0	5
ko00130	Ubiquinone and other terpenoid-quinone biosynthesis	-1.97766	yes	38	12	26
ko04152	AMPK signaling pathway	-1.95201	yes	14	3	11
ko04218	Cellular senescence	1.94751	yes	5	3	2
ko03015	mRNA surveillance pathway	-1.94278	yes	8	1	7
ko03420	Nucleotide excision repair	-1.93678	yes	17	5	12
ko00790	Folate biosynthesis	-1.93563	yes	49	12	37
ko04020	Calcium signaling pathway	1.92222	yes	6	5	1
ko04932	Non-alcoholic fatty liver disease	1.9	yes	7	4	3
ko00626	Naphthalene degradation	1.88582	yes	5	3	2
ko03250	Viral life cycle - HIV-1	-1.85656	yes	6	1	5
ko04931	Insulin resistance	1.83467	yes	9	4	5
ko04726	Serotonergic synapse	1.8314	yes	6	5	1
ko05164	Influenza A	-1.81433	yes	7	1	6
ko04980	Cobalamin transport and metabolism	1.80633	yes	4	3	1
ko03020	RNA polymerase	-1.80446	yes	21	3	18
ko00903	Limonene degradation	1.79727	yes	4	4	0
ko00220	Arginine biosynthesis	1.78506	yes	35	20	15
ko01220	Degradation of aromatic compounds	1.78501	yes	49	27	22
ko00562	Inositol phosphate metabolism	-1.77514	yes	28	8	20
ko01110	Biosynthesis of secondary metabolites	-1.76154	yes	738	280	458
ko05417	Lipid and atherosclerosis	-1.75952	yes	7	2	5
ko01052	Type I polyketide structures	-1.75204	yes	8	1	7
ko03082	ATP-dependent chromatin remodeling	-1.73106	yes	7	2	5
ko01054	Nonribosomal peptide structures	-1.72711	yes	21	6	15
ko00542	O-Antigen repeat unit biosynthesis	1.72474	yes	27	14	13
ko00510	N-Glycan biosynthesis	-1.69833	yes	10	2	8
ko00600	Sphingolipid metabolism	-1.6864	yes	18	5	13
ko04390	Hippo signaling pathway	1.66853	yes	3	2	1
