# Supplementary material for: Compound Yeast Culture Reshapes Gut Microbiota and Functional Pathways to Enhance Antioxidant Capacity and Immune Homeostasis in Suckling Calves
Source: Microorganisms. 2026 Apr 29;14(5):995. doi: 10.3390/microorganisms14050995 (PMC13209826; doi:10.3390/microorganisms14050995)
Supplement: Supplementary file 1 [file microorganisms-14-00995-s001.zip › Additional file S2.xlsx]

## Sheet: DIA30_vs_DIA_YC30
ID	Description	ReporterScore(DIA30_vs_DIA_YC30)	Significance	KO_number	up_number	down_number
ko02040	Flagellar assembly	7.75356	yes	47	44	3
ko02060	Phosphotransferase system (PTS)	-7.17989	yes	67	14	53
ko02010	ABC transporters	-5.01406	yes	377	180	197
ko05014	Amyotrophic lateral sclerosis	3.99579	yes	53	47	6
ko00052	Galactose metabolism	-3.96171	yes	53	18	35
ko00540	Lipopolysaccharide biosynthesis	3.89388	yes	53	41	12
ko05012	Parkinson disease	3.88137	yes	47	41	6
ko05022	Pathways of neurodegeneration - multiple diseases	3.87961	yes	55	49	6
ko04111	Cell cycle - yeast	3.64398	yes	31	30	1
ko05016	Huntington disease	3.62802	yes	46	40	6
ko01200	Carbon metabolism	-3.62618	yes	248	137	111
ko05010	Alzheimer disease	3.57586	yes	43	38	5
ko04110	Cell cycle	3.50427	yes	28	28	0
ko03258	Virion - Bacteriophage lambda	-3.4607	yes	21	2	19
ko00440	Phosphonate and phosphinate metabolism	-3.44953	yes	19	5	14
ko04144	Endocytosis	3.37065	yes	20	20	0
ko05017	Spinocerebellar ataxia	3.33256	yes	33	31	2
ko00053	Ascorbate and aldarate metabolism	-3.21749	yes	29	12	17
ko00130	Ubiquinone and other terpenoid-quinone biosynthesis	3.18462	yes	39	30	9
ko05020	Prion disease	3.15172	yes	44	37	7
ko04113	Meiosis - yeast	3.11371	yes	25	23	2
ko00720	Other carbon fixation pathways	-2.98869	yes	77	36	41
ko00680	Methane metabolism	-2.96027	yes	144	93	51
ko04141	Protein processing in endoplasmic reticulum	2.80539	yes	36	32	4
ko05210	Colorectal cancer	2.77076	yes	6	6	0
ko04919	Thyroid hormone signaling pathway	2.7699	yes	10	10	0
ko05417	Lipid and atherosclerosis	2.71721	yes	13	12	1
ko01502	Vancomycin resistance	-2.69876	yes	20	6	14
ko04814	Motor proteins	2.68113	yes	9	9	0
ko05203	Viral carcinogenesis	2.67314	yes	20	19	1
ko03050	Proteasome	2.64744	yes	25	23	2
ko04120	Ubiquitin mediated proteolysis	2.64714	yes	25	21	4
ko04114	Oocyte meiosis	2.5918	yes	17	16	1
ko04011	MAPK signaling pathway - yeast	2.57198	yes	17	17	0
ko00785	Lipoic acid metabolism	2.5407	yes	23	18	5
ko04138	Autophagy - yeast	2.52239	yes	10	10	0
ko01240	Biosynthesis of cofactors	2.45494	yes	275	181	94
ko01054	Nonribosomal peptide structures	2.44546	yes	25	21	4
ko03015	mRNA surveillance pathway	2.42516	yes	18	18	0
ko04962	Vasopressin-regulated water reabsorption	2.36419	yes	6	6	0
ko01524	Platinum drug resistance	2.36257	yes	6	5	1
ko04350	TGF-beta signaling pathway	2.32307	yes	6	6	0
ko04540	Gap junction	2.31162	yes	5	5	0
ko05163	Human cytomegalovirus infection	2.29183	yes	6	6	0
ko01212	Fatty acid metabolism	-2.28494	yes	41	13	28
ko05169	Epstein-Barr virus infection	2.27254	yes	16	14	2
ko05166	Human T-cell leukemia virus 1 infection	2.23314	yes	18	17	1
ko05410	Hypertrophic cardiomyopathy	-2.19763	yes	4	1	3
ko00290	Valine, leucine and isoleucine biosynthesis	-2.18816	yes	15	6	9
ko00640	Propanoate metabolism	-2.17393	yes	77	36	41
ko03013	Nucleocytoplasmic transport	2.16916	yes	18	17	1
ko05200	Pathways in cancer	2.15823	yes	18	15	3
ko05222	Small cell lung cancer	2.15701	yes	3	3	0
ko00450	Selenocompound metabolism	-2.14864	yes	24	10	14
ko01052	Type I polyketide structures	2.14122	yes	12	11	1
ko03420	Nucleotide excision repair	2.12639	yes	24	20	4
ko05165	Human papillomavirus infection	2.11696	yes	26	25	1
ko04310	Wnt signaling pathway	2.09916	yes	9	9	0
ko02030	Bacterial chemotaxis	2.09374	yes	26	16	10
ko04611	Platelet activation	2.06468	yes	5	5	0
ko00600	Sphingolipid metabolism	2.05998	yes	18	16	2
ko04723	Retrograde endocannabinoid signaling	-2.05876	yes	4	1	3
ko03018	RNA degradation	2.04066	yes	41	36	5
ko04270	Vascular smooth muscle contraction	1.99942	yes	6	6	0
ko00061	Fatty acid biosynthesis	-1.96843	yes	29	10	19
ko04014	Ras signaling pathway	1.9578	yes	7	7	0
ko04137	Mitophagy - animal	1.95451	yes	14	14	0
ko01501	beta-Lactam resistance	1.9359	yes	42	30	12
ko04022	cGMP-PKG signaling pathway	1.93513	yes	8	8	0
ko04720	Long-term potentiation	1.92295	yes	5	5	0
ko00531	Glycosaminoglycan degradation	1.91985	yes	12	11	1
ko05132	Salmonella infection	1.90451	yes	23	17	6
ko04660	T cell receptor signaling pathway	1.90128	yes	8	8	0
ko01110	Biosynthesis of secondary metabolites	1.89602	yes	756	464	292
ko04721	Synaptic vesicle cycle	1.89039	yes	19	17	2
ko00565	Ether lipid metabolism	1.88981	yes	12	9	3
ko00909	Sesquiterpenoid and triterpenoid biosynthesis	1.88401	yes	3	3	0
ko04260	Cardiac muscle contraction	-1.87267	yes	5	1	4
ko04722	Neurotrophin signaling pathway	1.87052	yes	5	5	0
ko05167	Kaposi sarcoma-associated herpesvirus infection	1.86936	yes	6	6	0
ko05418	Fluid shear stress and atherosclerosis	-1.85534	yes	8	2	6
ko01522	Endocrine resistance	1.83306	yes	4	4	0
ko05034	Alcoholism	1.82084	yes	13	11	2
ko01120	Microbial metabolism in diverse environments	-1.81523	yes	665	387	278
ko01230	Biosynthesis of amino acids	-1.79751	yes	184	103	81
ko05171	Coronavirus disease - COVID-19	1.79089	yes	51	46	5
ko04013	MAPK signaling pathway - fly	1.78819	yes	7	7	0
ko05213	Endometrial cancer	1.78543	yes	3	3	0
ko04970	Salivary secretion	1.78201	yes	3	3	0
ko00074	Mycolic acid biosynthesis	-1.77182	yes	7	2	5
ko05164	Influenza A	1.76911	yes	11	10	1
ko00710	Carbon fixation by Calvin cycle	-1.76493	yes	21	10	11
ko04145	Phagosome	1.7558	yes	25	21	4
ko04136	Autophagy - other	1.74241	yes	3	3	0
ko04922	Glucagon signaling pathway	1.73959	yes	17	12	5
ko04071	Sphingolipid signaling pathway	1.72491	yes	9	9	0
ko04010	MAPK signaling pathway	1.71774	yes	7	6	1
ko00190	Oxidative phosphorylation	1.70576	yes	85	57	28
ko05226	Gastric cancer	1.70028	yes	5	5	0
ko00601	Glycosphingolipid biosynthesis - lacto and neolacto series	1.6977	yes	4	3	1
ko00030	Pentose phosphate pathway	-1.68496	yes	64	36	28
ko00740	Riboflavin metabolism	1.67591	yes	40	29	11
ko03040	Spliceosome	1.67444	yes	13	10	3
ko04212	Longevity regulating pathway - worm	1.66767	yes	12	9	3
ko02024	Quorum sensing	-1.6649	yes	146	83	63
ko05135	Yersinia infection	1.65893	yes	5	5	0
ko04730	Long-term depression	1.65082	yes	4	4	0
